# Supplementary material for: Genomic characterization of Listeria monocytogenes isolates reveals that their persistence in a pig slaughterhouse is linked to the presence of benzalkonium chloride resistance genes
Source: BMC Microbiol. 2018 Dec 20;18:220. doi: 10.1186/s12866-018-1363-9 (PMC6302515; doi:10.1186/s12866-018-1363-9)
Supplement: Supplementary file 2 — Table S1. complete annotation of the high impact SNV and function prediction for the group A (spreedsheet group A) and group B (spreed sheet group B). (XLSX 14 kb) [file 12866_2018_1363_MOESM2_ESM.xlsx]

## Sheet: Goup A
	Supplementary table S1: complete annotation of the high impact SNV and function prediction for the group A (spreedsheet group A) and group B (spreed sheet group B)
SNVs	Annotation	Genes	Protein inference	Protein ID	Notes
1	TYPE=complex;ANN=A|stop_gained|HIGH|cadA|CAC99178|transcript|CAC99178.1|protein_coding|1/1|c.1597G>T|p.Glu533*|1597/2124|1597/2124|533/707||	cadA	cadmium resistance protein	CAC99178.1
2	TYPE=complex;ANN=A|stop_gained|HIGH|lmo2283|CAD00361|transcript|CAD00361.1|protein_coding|1/1|c.928G>T|p.Glu310*|928/1074|928/1074|310/357||	lmo2283	protein gp20	CAD00361.1	Bacteriophage A118
3	TYPE=complex;ANN=A|stop_gained|HIGH|lmo2325|CAD00403|transcript|CAD00403.1|protein_coding|1/1|c.238C>T|p.Arg80*|238/276|238/276|80/91||	lmo2325	Hypothetical protein	CAD00403.1
4	TYPE=complex;ANN=A|stop_gained|HIGH|lmo2329|CAD00407|transcript|CAD00407.1|protein_coding|1/1|c.335C>A|p.Ser112*|335/477|335/477|112/158||	lmo2329	Hypothetical protein	CAD00407.1	Predicted transcriptional regulator similar to a putative repressor protein [Bacteriophage A118]
5	TYPE=complex;ANN=C|start_lost|HIGH|lmo2309|CAD00387|transcript|CAD00387.1|protein_coding|1/1|c.1A>G|p.Met1?|1/180|1/180|1/59||	lmo2309	Hypothetical protein	CAD00387.1
6	TYPE=complex;ANN=C|stop_gained|HIGH|lmo2286|CAD00364|transcript|CAD00364.1|protein_coding|1/1|c.555T>G|p.Tyr185*|555/819|555/819|185/272||	lmo2286	Protein gp17	CAD00364.1	Bacteriophage A118
7	TYPE=complex;ANN=C|stop_gained|HIGH|lmo2299|CAD00377|transcript|CAD00377.1|protein_coding|1/1|c.749C>G|p.Ser250*|749/1761|749/1761|250/586||	lmo2299	putative portal protein	CAD00377.1	Bacteriophage A118
8	TYPE=complex;ANN=C|stop_gained|HIGH|lmo2303|CAD00381|transcript|CAD00381.1|protein_coding|1/1|c.182C>G|p.Ser61*|182/435|182/435|61/144||	lmo2303	Protein gp66	CAD00381.1	Bacteriophage A118
9	TYPE=complex;ANN=C|stop_gained|HIGH|lmo2308|CAD00386|transcript|CAD00386.1|protein_coding|1/1|c.296C>G|p.Ser99*|296/483|296/483|99/160||	lmo2308	Hypothetical protein	CAD00386.1	similar to single-stranded DNA-binding protein
10	TYPE=complex;ANN=T|stop_gained|HIGH|lmo2287|CAD00365|transcript|CAD00365.1|protein_coding|1/1|c.1857G>A|p.Trp619*|1857/5364|1857/5364|619/1787||	lmo2287	putative tape-measure	CAD00365.1	Bacteriophage A118
11	TYPE=complex;ANN=T|stop_gained|HIGH|lmo2287|CAD00365|transcript|CAD00365.1|protein_coding|1/1|c.3191C>A|p.Ser1064*|3191/5364|3191/5364|1064/1787||	lmo2287	putative tape-measure	CAD00365.1	Bacteriophage A118
12	TYPE=complex;ANN=T|stop_gained|HIGH|lmo2288|CAD00366|transcript|CAD00366.1|protein_coding|1/1|c.188C>A|p.Ser63*|188/606|188/606|63/201||	lmo2288	Protein gp15	CAD00366.1	Bacteriophage A118
13	TYPE=complex;ANN=T|stop_gained|HIGH|lmo2292|CAD00370|transcript|CAD00370.1|protein_coding|1/1|c.275T>A|p.Leu92*|275/408|275/408|92/135||	lmo2292	Portein gp11	CAD00370.1	Bacteriophage A118
14	TYPE=mnp;ANN=A|stop_gained|HIGH|cadA|CAC99178|transcript|CAC99178.1|protein_coding|1/1|c.787G>T|p.Glu263*|787/2124|787/2124|263/707||	cadA	cadmium resistance protein	CAC99178.1
15	TYPE=mnp;ANN=A|stop_gained|HIGH|lmo2276|CAD00354|transcript|CAD00354.1|protein_coding|1/1|c.398T>A|p.Leu133*|398/498|398/498|133/165||WARNING_TRANSCRIPT_NO_START_CODON	lmo2276	Hypothetical protein	CAD00354.1	similar to an unknown bacteriophage protein
16	TYPE=mnp;ANN=T|stop_gained|HIGH|lmo2276|CAD00354|transcript|CAD00354.1|protein_coding|1/1|c.355A>T|p.Lys119*|355/498|355/498|119/165||WARNING_TRANSCRIPT_NO_START_CODON	lmo2276	Hypothetical protein	CAD00354.1	similar to an unknown bacteriophage protein
17	TYPE=mnp;ANN=T|stop_gained|HIGH|lmo2287|CAD00365|transcript|CAD00365.1|protein_coding|1/1|c.4262C>A|p.Ser1421*|4262/5364|4262/5364|1421/1787||	lmo2287	putative tape-measure	CAD00365.1	Bacteriophage A118
18	TYPE=mnp;ANN=T|stop_gained|HIGH|lmo2288|CAD00366|transcript|CAD00366.1|protein_coding|1/1|c.356C>A|p.Ser119*|356/606|356/606|119/201||	lmo2288	Protein gp15	CAD00366.1	Bacteriophage A118
19	TYPE=snp;ANN=A|stop_gained|HIGH|lmo1032|CAC99110|transcript|CAC99110.1|protein_coding|1/1|c.741G>A|p.Trp247*|741/825|741/825|247/274||	lmo1032	Hypothetical protein	CAC99110.1	similar to transketolase
20	TYPE=snp;ANN=A|stop_gained|HIGH|lmo2179|CAD00257|transcript|CAD00257.1|protein_coding|1/1|c.16A>T|p.Lys6*|16/3459|16/3459|6/1152||WARNING_TRANSCRIPT_NO_START_CODON	lmo2179	putative peptidoglycan bound protein (LPXTG motif)	CAD00257.1
21	TYPE=snp;ANN=A|stop_gained|HIGH|lmo2328|CAD00406|transcript|CAD00406.1|protein_coding|1/1|c.226C>T|p.Gln76*|226/243|226/243|76/80||	lmo2328	Hypothetical protein	CAD00406.1	similar to transcription regulator
22	TYPE=snp;ANN=A|stop_lost&splice_region_variant|HIGH|lmo2365|CAD00443|transcript|CAD00443.1|protein_coding|1/1|c.1118A>T|p.Ter373Leuext*?|1118/1119|1118/1119|373/372||	lmo2365	Hypothetical protein	CAD00443.1	similar to S. pyogenes RofA regulatory protein
23	TYPE=snp;ANN=C|start_lost|HIGH|lmo2323|CAD00401|transcript|CAD00401.1|protein_coding|1/1|c.1A>G|p.Met1?|1/534|1/534|1/177||	lmo2323	Protein gp43	CAD00401.1	Bacteriophage A118
24	TYPE=snp;ANN=C|start_lost|HIGH|lmo2652|CAD00865|transcript|CAD00865.1|protein_coding|1/1|c.1A>G|p.Met1?|1/2067|1/2067|1/688||	lmo2652	Hypothetical protein	CAD00865.1	similar to transcriptional antiterminator
25	TYPE=snp;ANN=G|stop_lost&splice_region_variant|HIGH|lmo2841|CAD01054|transcript|CAD01054.1|protein_coding|1/1|c.421T>C|p.Ter141Argext*?|421/423|421/423|141/140||	lmo2841	Hypothetical protein	CAD01054.1	weakly similar to sucrose phosphorylase
26	TYPE=snp;ANN=T|stop_gained|HIGH|lmo1076|CAC99154|transcript|CAC99154.1|protein_coding|1/1|c.142G>T|p.Glu48*|142/1719|142/1719|48/572||	lmo1076	Hypothetical protein	CAC99154.1	similar to autolysin (EC 3.5.1.28) (N-acetylmuramoyl-L-alanine amidase)
27	TYPE=snp;ANN=T|stop_gained|HIGH|lmo1638|CAC99716|transcript|CAC99716.1|protein_coding|1/1|c.162C>A|p.Cys54*|162/975|162/975|54/324||WARNING_TRANSCRIPT_NO_START_CODON	lmo1638	Hypothetical protein	CAC99716.1
28	TYPE=snp;ANN=T|stop_gained|HIGH|lmo2279|CAD00357|transcript|CAD00357.1|protein_coding|1/1|c.264T>A|p.Tyr88*|264/282|264/282|88/93||	lmo2279	holin	CAD00357.1	Bacteriophage A118
29	TYPE=snp;ANN=T|stop_gained|HIGH|lmo2733|CAD00946|transcript|CAD00946.1|protein_coding|1/1|c.829C>T|p.Gln277*|829/1959|829/1959|277/652||	lmo2733	Hypothetical protein	CAD00946.1	similar to PTS system, fructose-specific IIABC component
30	TYPE=snp;ANN=T|stop_gained|HIGH|lmo2778|CAD00991|transcript|CAD00991.1|protein_coding|1/1|c.395G>A|p.Trp132*|395/510|395/510|132/169||	lmo2778	Hypothetical protein	CAD00991.1

## Sheet: Group B
SNVs	Filtered nnotation of the SNVs with SNPeff	protein inference	Note	Protein ID
1	TYPE=complex;ANN=A|stop_gained|HIGH|A409_RS06660|A409_RS06660|transcript|A409_RS06660|protein_coding|1/1|c.254G>A|p.Trp85*|254/531|254/531|85/176||	DUF3310 domain-containing protein		WP_060586971.1
2	TYPE=complex;ANN=A|stop_gained|HIGH|A409_RS06745|A409_RS06745|transcript|A409_RS06745|protein_coding|1/1|c.2894T>A|p.Leu965*|2894/4920|2894/4920|965/1639||	phage tail tape measure protein		WP_088813776.1
3	TYPE=complex;ANN=A|stop_gained|HIGH|A409_RS06745|A409_RS06745|transcript|A409_RS06745|protein_coding|1/1|c.2897C>A|p.Ser966*|2897/4920|2897/4920|966/1639||	phage tail tape measure protein		WP_088813776.1
4	TYPE=complex;ANN=A|stop_gained|HIGH|A409_RS06745|A409_RS06745|transcript|A409_RS06745|protein_coding|1/1|c.3476C>A|p.Ser1159*|3476/4920|3476/4920|1159/1639||	phage tail tape measure protein		WP_088813776.1
5	TYPE=complex;ANN=A|stop_gained|HIGH|A409_RS12445|A409_RS12445|transcript|A409_RS12445|protein_coding|1/1|c.85C>T|p.Gln29*|85/960|85/960|29/319||	hypothetical protein		WP_031644196.1
6	TYPE=complex;ANN=A|stop_lost&splice_region_variant|HIGH|A409_RS06745|A409_RS06745|transcript|A409_RS06745|protein_coding|1/1|c.4918T>A|p.Ter1640Lysext*?|4918/4920|4918/4920|1640/1639||	phage tail tape measure protein		WP_088813776.1
7	TYPE=complex;ANN=G|stop_gained|HIGH|A409_RS06705|A409_RS06705|transcript|A409_RS06705|protein_coding|1/1|c.197C>G|p.Ser66*|197/798|197/798|66/265||	peptidase		WP_031645757.1
8	TYPE=complex;ANN=G|stop_lost&splice_region_variant|HIGH|A409_RS12215|A409_RS12215|transcript|A409_RS12215|protein_coding|1/1|c.276A>G|p.Ter92Trpext*?|276/276|276/276|92/91||	competence protein ComK		WP_003740826.1
9	TYPE=complex;ANN=T|stop_gained|HIGH|A409_RS12280|A409_RS12280|transcript|A409_RS12280|protein_coding|1/1|c.188C>A|p.Ser63*|188/606|188/606|63/201||	hypothetical protein	similar to bacteriophage A118	WP_003722531.1
10	TYPE=complex;ANN=T|stop_gained|HIGH|A409_RS12420|A409_RS12420|transcript|A409_RS12420|protein_coding|1/1|c.146C>A|p.Ser49*|146/681|146/681|49/226||	hypothetical protein		WP_023548471.1
11	TYPE=complex;ANN=T|stop_lost|HIGH|A409_RS12465|A409_RS12465|transcript|A409_RS12465|protein_coding|1/1|c.766T>A|p.Ter256Lysext*?|766/779|766/779|256/258||WARNING_TRANSCRIPT_MULTIPLE_STOP_CODONS	phage antirepressor Ant		WP_003733633.1
12	TYPE=mnp;ANN=G|stop_gained|HIGH|A409_RS12540|A409_RS12540|transcript|A409_RS12540|protein_coding|1/1|c.719C>G|p.Ser240*|719/1359|719/1359|240/452||	recombinase family protein		WP_009911646.1
13	TYPE=mnp;ANN=T|stop_gained|HIGH|A409_RS06705|A409_RS06705|transcript|A409_RS06705|protein_coding|1/1|c.34G>T|p.Gly12*|34/798|34/798|12/265||	peptidase		WP_031645757.1
14	TYPE=mnp;ANN=T|stop_gained|HIGH|A409_RS12280|A409_RS12280|transcript|A409_RS12280|protein_coding|1/1|c.356C>A|p.Ser119*|356/606|356/606|119/201||	hypothetical protein	similar to bacteriophage A118	WP_003722531.1
15	TYPE=snp;ANN=A|start_lost|HIGH|A409_RS06780|A409_RS06780|transcript|A409_RS06780|protein_coding|1/1|c.3G>A|p.Met1?|3/702|3/702|1/233||	DUF3800 domain-containing protein		WP_025370597.1
16	TYPE=snp;ANN=A|stop_gained|HIGH|A409_RS02180|A409_RS02180|transcript|A409_RS02180|protein_coding|1/1|c.479T>A|p.Leu160*|479/1401|479/1401|160/466||WARNING_TRANSCRIPT_NO_START_CODON	polysaccharide deacetylase		WP_003728113.1
17	TYPE=snp;ANN=A|stop_gained|HIGH|A409_RS02255|A409_RS02255|transcript|A409_RS02255|protein_coding|1/1|c.1818T>A|p.Tyr606*|1818/2403|1818/2403|606/800||WARNING_TRANSCRIPT_NO_START_CODON	internalin A		WP_003731770.1
18	TYPE=snp;ANN=A|stop_gained|HIGH|A409_RS02260|A409_RS02260|transcript|A409_RS02260|protein_coding|1/1|c.1196T>A|p.Leu399*|1196/1893|1196/1893|399/630||WARNING_TRANSCRIPT_NO_START_CODON	internalin		WP_003731771.1
19	TYPE=snp;ANN=A|stop_gained|HIGH|A409_RS14945|A409_RS14945|transcript|A409_RS14945|protein_coding|1/1|c.121G>T|p.Gly41*|121/1449|121/1449|41/482||	6-phospho-beta-glucosidase		WP_023550244.1
20	TYPE=snp;ANN=A|stop_gained|HIGH|A409_RS14985|A409_RS14985|transcript|A409_RS14985|protein_coding|1/1|c.460C>T|p.Gln154*|460/510|460/510|154/169||	hypothetical protein		WP_088813835.1
21	TYPE=snp;ANN=A|stop_gained|HIGH|rfbD|A409_RS05740|transcript|A409_RS05740|protein_coding|1/1|c.761T>A|p.Leu254*|761/831|761/831|254/276||	dTDP-4-dehydrorhamnose reductase		WP_003727006.1
22	TYPE=snp;ANN=A|stop_lost&splice_region_variant|HIGH|pepF|A409_RS11800|transcript|A409_RS11800|protein_coding|1/1|c.1805A>T|p.Ter602Leuext*?|1805/1806|1805/1806|602/601||	oligoendopeptidase F		WP_009928728.1
23	TYPE=snp;ANN=C|stop_lost&splice_region_variant|HIGH|A409_RS06650|A409_RS06650|transcript|A409_RS06650|protein_coding|1/1|c.316T>C|p.Ter106Glnext*?|316/318|316/318|106/105||	VRR-NUC domain-containing protein		WP_060586933.1
24	TYPE=snp;ANN=C|stop_lost|HIGH|A409_RS12390|A409_RS12390|transcript|A409_RS12390|protein_coding|1/1|c.178T>G|p.Ter60Gluext*?|178/501|178/501|60/166||	hypothetical protein
25	TYPE=snp;ANN=G|start_lost|HIGH|A409_RS00375|A409_RS00375|transcript|A409_RS00375|protein_coding|1/1|c.1A>G|p.Met1?|1/324|1/324|1/107||	hypothetical protein		WP_009927999.1
26	TYPE=snp;ANN=T|stop_gained|HIGH|A409_RS02110|A409_RS02110|transcript|A409_RS02110|protein_coding|1/1|c.727G>T|p.Glu243*|727/2628|727/2628|243/875||	alpha-mannosidase		WP_072228660.1
27	TYPE=snp;ANN=T|stop_gained|HIGH|A409_RS04835|A409_RS04835|transcript|A409_RS04835|protein_coding|1/1|c.160G>T|p.Gly54*|160/714|160/714|54/237||	GntR family transcriptional regulator		WP_003724829.1
28	TYPE=snp;ANN=T|stop_gained|HIGH|A409_RS07320|A409_RS07320|transcript|A409_RS07320|protein_coding|1/1|c.129T>A|p.Tyr43*|129/318|129/318|43/105||	hypothetical protein		WP_003726151.1
29	TYPE=snp;ANN=T|stop_lost|HIGH|A409_RS02165|A409_RS02165|transcript|A409_RS02165|protein_coding|1/1|c.631T>A|p.Ter211Argext*?|631/873|631/873|211/290||	hypothetical protein
