# Supplementary material for: Genomic characterization of Listeria monocytogenes isolates reveals that their persistence in a pig slaughterhouse is linked to the presence of benzalkonium chloride resistance genes
Source: BMC Microbiol. 2018 Dec 20;18:220. doi: 10.1186/s12866-018-1363-9 (PMC6302515; doi:10.1186/s12866-018-1363-9)
Supplement: Supplementary file 3 — Table S2. PRJNA433177 Assembly Details and Institut Pasteur IDof the 29 Listeria monocytogenes strains isolated from an industrial slaughterhouse over a 4 weeks period. (XLSX 11 kb) [file 12866_2018_1363_MOESM3_ESM.xlsx]

## Sheet: PRJNA433177_AssemblyDetails
Accesssion number	Strain	average depth of Coverage	Number of contigs (minimum lenght accepted is 500 pb)	Institut Pasteur's ID
GCA_003011795.1	p976-9	60.1	15	22360
GCA_003011755.1	p961-18	76.42	43	22350
GCA_003011715.1	p967-1	41.11	26	22370
GCA_003011735.1	p966-1	42.25	27	22369
GCA_003011695.1	p974-1	55.22	17	22365
GCA_003011675.1	p970-1	15.78	74	22376
GCA_003011635.1	p959-10	33.58	57	22373
GCA_003011655.1	p971-1	66.22	19	22353
GCA_003011615.1	p980-1	68.6	24	22352
GCA_003011575.1	p957-8	62.17	253	22357
GCA_003011585.1	p982-1	48.12	15	22367
GCA_003011555.1	p963-1	60.68	22	22359
GCA_003011535.1	p983-6	61.15	27	22358
GCA_003011515.1	p964-1	92.61	26	22349
GCA_003011495.1	p968-1	37.35	17	22372
GCA_003011475.1	p969-1	71.91	21	22351
GCA_003011445.1	p972-1	51.43	22	22366
GCA_003011435.1	p965-1	57	22	22364
GCA_003011415.1	p973-1	43.01	17	22368
GCA_003011395.1	p979-1	32.48	60	22374
GCA_003011375.1	p977-1	63.45	20	22356
GCA_003011355.1	p978-1	64.33	19	22355
GCA_003011335.1	p981-1	58.56	21	22362
GCA_003011315.1	p960-16	40.65	44	22371
GCA_003011295.1	p975-16	26.6	58	22375
GCA_003011275.1	p962-16	58.99	52	22361
GCA_003011225.1	p985-16	58.39	44	22363
GCA_003011235.1	p958-16	94.84	64	22348
GCA_003011215.1	p984-16	64.59	43	22354
